# Supplementary material for: NEDD9 Overexpression Causes Hyperproliferation of Luminal Cells and Cooperates with HER2 Oncogene in Tumor Initiation: A Novel Prognostic Marker in Breast Cancer
Source: Cancers (Basel). 2023 Feb 9;15(4):1119. doi: 10.3390/cancers15041119 (PMC9954084; doi:10.3390/cancers15041119)
Supplement: Supplementary file 1 [file cancers-15-01119-s001.zip]

Archive with 1 entries (1 files):
- cancers-2150513-supplementary.pdf
